# Supplementary material for: Arctic sea ice is an important temporal sink and means of transport for microplastic
Source: Nat Commun. 2018 Apr 24;9:1505. doi: 10.1038/s41467-018-03825-5 (PMC5915590; doi:10.1038/s41467-018-03825-5)
Supplement: Supplementary file 4 — Supplementary Data 1 [file 41467_2018_3825_MOESM4_ESM.xlsx]

## Sheet: Supplementary data 1
Supplementary data 1: ANOVA main tests of total MP numbers, richness (S), Shannon Wiener-diversity (H´) and polymer specific particle numbers. Displayed are tests for the factor SIMPROFav. p-values were obtained using type III sums of squares; significant results (p < 0.05) are highlighted in bold. SS: Sums of squares; MS: Mean square
	Variable	unit	Average c	Average d		Intercept	Factor (c,d)	Error	Total
	Numbers	N L-1	2279.02	8513.01	SS	7.33317e+08	2.44691e+08	5.13496e+09	5.37965e+09
					MS	7.33317e+08	2.44691e+08	2.05398e+08
					F	3.57022	1.1913
					p	0.0704759	0.285476
	S	N	8.6	7.58824	SS	1650	6.44532	42.5176	48.963
					MS	1650	6.44532	1.70071
					F	869.342	3.12119
					p	0	0.0628855
	H´		1.09983	0.770061	SS	22.0149	0.684697	10.1442	10.8289
					MS	22.0149	0.684697	0.405769
					F	54.2548	1.68741
					p	1.02379e-07	0.205797
	PE	N L-1	1622.78	7450	SS	5.18282e+08	2.138e+08	5.22103e+09	5.43483e+09
					MS	5.18282e+08	2.138e+08	2.08841e+08
					F	2.48171	1.02374
					p	0.127749	0.321326
	Varnish	N L-1	150.267	612.987	SS	3.66795e+06	1.3481e+06	3.5876e+07	3.72241e+07
					MS	3.66795e+06	1.3481e+06	1.43504e+06
					F	2.55599	0.939417
					p	0.12244	0.341712
	PA	N L-1	382.847	132.639	SS	1.67309e+06	394176	1.22947e+07	1.26889e+07
					MS	1.67309e+06	394176	491788
					F	3.40205	0.801516
					p	0.0769971	0.37918
	EVA	N L-1	73.4459	192.386	SS	444938	89072.4	2.41065e+06	2.49972e+06
					MS	444938	89072.4	96426.1
					F	4.61429	0.923738
					p	0.0415878	0.3457
	CE-Alkylated	N L-1	13.9658	74.7407	SS	49544.5	23255.9	212759	236015
					MS	49544.5	23255.9	8510.37
					F	5.82166	2.73265
					p	0.0234918	0.110821
	PES	N L-1	16.9614	10.8209	SS	4859.85	237.409	2658.24	2895.65
					MS	4859.85	237.409	106.33
					F	45.7054	2.23276
					p	4.37564e-07	0.147628
	PP	N L-1	8.6826	5.23451	SS	1219.5	74.8589	1054.43	1129.29
					MS	1219.5	74.8589	42.1774
					F	28.9137	1.77486
					p	1.40907e-05	0.1948
	Nitrile Rubber	N L-1	3.86224	0.339316	SS	111.149	78.1433	79.887	158.03
					MS	111.149	78.1433	3.19548
					F	34.7832	24.4543
					p	3.73528e-06	4.29583e-05
	PCL	N L-1	1.69575	3.30821	SS	157.657	16.3704	632.958	649.329
					MS	157.657	16.3704	25.3183
					F	6.22697	0.646584
					p	0.0195443	0.428917
	Rubber	N L-1	1.55	28.3302	SS	5621.5	4515.58	133590	138105
					MS	5621.5	4515.58	5343.6
					F	1.05201	0.845045
					p	0.314868	0.366743
	PS	N L-1	0	0.706203	SS	3.14011	3.14011	28.6382	31.7783
					MS	0.940124	0.099337	0.420958
					F	2.23329	0.235978
					p	0.147582	0.631357
	PLA	N L-1	0	0.226824	SS	0.323938	0.323938	13.9941	14.318
					MS	0.323938	0.323938	0.559764
					F	0.578704	0.578704
					p	0.453937	0.453937
	PVC	N L-1	1.00582	0	SS	6.36984	6.36984	28.4223	34.7921
					MS	6.36984	6.36984	1.13689
					F	5.60286	5.60286
					p	0.0259843	0.0259843
	PE-Cl	N L-1	0.920275	0.838109	SS	19.4676	0.042508	141.73	141.772
					MS	19.4676	0.042508	5.66919
					F	3.43393	0.00749806
					p	0.0757099	0.931686
	PC	N L-1	0.256009	0.130402	SS	0.940124	0.099337	10.524	10.6233
					MS	0.117774	0.117774	0.226824
					F	0.519231	0.519231
					p	0.47813	0.47813
	AB	N L-1	0.49449	0.321614	SS	4.1935	0.188171	23.3363	23.5245
					MS	4.1935	0.188171	0.933453
					F	4.49246	0.201585
					p	0.04415	0.657312
	PI	N L-1	0.283569	0	SS	0.506293	0.506293	7.23701	7.74331
					MS	0.506293	0.506293	0.28948
					F	1.74897	1.74897
					p	0.197978	0.197978
