# Supplementary material for: Arctic sea ice is an important temporal sink and means of transport for microplastic
Source: Nat Commun. 2018 Apr 24;9:1505. doi: 10.1038/s41467-018-03825-5 (PMC5915590; doi:10.1038/s41467-018-03825-5)
Supplement: Supplementary file 5 — Supplementary Data 2 [file 41467_2018_3825_MOESM5_ESM.xlsx]

## Sheet: Supplemtary data 2
Supplementary data 2: ANOVA main tests of MP numbers in different size classes. Displayed are tests for the factor SIMPROFav. p-values were obtained using type III sums of squares; significant results (p < 0.05) are highlighted in bold. SS: Sums of squares; MS: Mean square
	Variable	unit	Average c	Average d		Intercept	Factor (c,d)	Error	Total
	11 µm	N L-1	1590.35	6227.85	SS	3.84856e+08	1.35411e+08	3.10662e+09	3.24203e+09
					MS	3.84856e+08	1.35411e+08	1.24265e+08
					F	3.09706	1.08969
					p	0.0906666	0.306529
	11 µm - 25 µm	N L-1	482.229	1799.04	SS	3.27671e+07	1.09177e+07	2.01441e+08	2.12359e+08
					MS	3.27671e+07	1.09177e+07	8.05766e+06
					F	4.06657	1.35495
					p	0.0546025	0.255404
	25 µm - 50 µm	N L-1	162.091	409.78	SS	2.05911e+06	386277	4.25082e+06	4.63709e+06
					MS	2.05911e+06	386277	170033
					F	12.1101	2.27178
					p	0.00185644	0.144282
	50 µm - 75 µm	N L-1	31.2317	57.7276	SS	49827.4	4420.22	85972.9	90393.1
					MS	49827.4	4420.22	3438.92
					F	14.4893	1.28535
					p	0.000813025	0.267662
	75 µm - 100 µm	N L-1	9.90298	11.8092	SS	2968.2	22.8798	5422.35	5445.23
					MS	2968.2	22.8798	216.894
					F	13.6851	0.105489
					p	0.00106772	0.748042
	100 µm - 125 µm	N L-1	1.5883	4.0131	SS	197.551	37.0199	594.814	631.834
					MS	197.551	37.0199	23.7926
					F	8.30305	1.55595
					p	0.00801184	0.223819
	125 µm - 150 µm	N L-1	0.517977	1.2629	SS	19.9688	3.49384	124.035	127.528
					MS	19.9688	3.49384	4.96138
					F	4.02484	0.704206
					p	0.0557687	0.409327
	150 µm - 175 µm	N L-1	0.254855	0.729787	SS	6.10439	1.4202	51.6974	53.1176
					MS	6.10439	1.4202	2.0679
					F	2.95198	0.686783
					p	0.0981354	0.415103
	175 µm - 200 µm	N L-1	0	0.161096	SS	0.163402	0.163402	7.05895	7.22235
					MS	0.163402	0.163402	0.282358
					F	0.578704	0.578704
					p	0.453937	0.453937
	200 µm - 225 µm	N L-1	0.286598	0.111047	SS	0.995578	0.194039	10.7466	10.9406
					MS	0.995578	0.194039	0.429863
					F	2.31603	0.451398
					p	0.140595	0.507834
	225 µm - 250 µm	N L-1	0.286598	0.251066	SS	1.82015	0.00794889	15.6574	15.6654
					MS	1.82015	0.00794889	0.626297
					F	2.90621	0.0126919
					p	0.100638	0.911201
	250 µm - 275 µm	N L-1	0	0.111047	SS	0.0776423	0.0776423	3.35415	3.43179
					MS	0.0776423	0.0776423	0.134166
					F	0.578704	0.578704
					p	0.453937	0.453937
	350 µm - 375 µm	N L-1	0.283569	0	SS	0.506293	0.506293	7.23701	7.74331
					MS	0.506293	0.506293	0.28948
					F	1.74897	1.74897
					p	0.197978	0.197978
	475 µm - 500 µm	N L-1	0	0.170801	SS	0.183681	0.183681	7.93504	8.11872
					MS	0.183681	0.183681	0.317401
					F	0.578704	0.578704
					p	0.453937	0.453937
